# Supplementary material for: Lonicerae japonicae flos Polyphenols Attenuate Inflammation-Related Ferroptosis and Gut Microbiota Dysbiosis in LPS-Induced Acute Lung Injury in Mice
Source: Nutrients. 2026 Jun 23;18(13):2048. doi: 10.3390/nu18132048 (PMC13363504; doi:10.3390/nu18132048)
Supplement: Supplementary file 1 [file nutrients-18-02048-s001.zip]

Archive with 1 entries (1 files):
- nutrients-4373869-supplementary.pdf
